# Supplementary material for: Mycorrhizal response in crop versus wild plants
Source: PLoS One. 2019 Aug 8;14(8):e0221037. doi: 10.1371/journal.pone.0221037 (PMC6687160; doi:10.1371/journal.pone.0221037)
Supplement: S3 Table — (XLSX) [file pone.0221037.s003.xlsx]

## Sheet: Raw_data
treatment	plantid	plantorigin	AM	block	wet biomass (g)	dry biomass (g)	number of seeds	wet weight of seeds (g)	dry weight of seeds (g)	wet weight of roots (g)	wet weight of roots used for staining (g)	total wet weight of roots	dry weight of roots (g)	% water	dry weight of roots used for staining (g)	total dry weight of roots (g)	total dry biomass (g)	root to shoot ratio	wet weight of soil used for spore extraction (g)	dry weight of soil used for spore extraction (g)	spores per 100gr wet soil	spores per 60gr dry soil	Extraradical mycelium	intraradical spores	Arbuscular colonization	Vesicular colonization	Total colonization %	leaf phosphorus %	leaf phosphorus * total dry biomass	leaf phosphorus * shoot dry biomass
Control	a	C	no	one	11.45	10.61	1	6.74	6.38	7.26	0.38	7.64	0.54	92.56	0.03	0.57	11.18	0.05	100	100	0	0	0	0	0	0	0	0.09	1.01	0.95
Control	a	C	no	two	34.11	11.33	3	10.9	3.92	14.26	0.48	14.74	1.22	91.44	0.04	1.26	12.59	0.11	100	100	0	0	0	0	0	0	0	0.02	0.25	0.23
Control	a	C	no	three	33.07	13.21	3	8.83	3.54	19.74	0.43	20.17	1.2	93.92	0.03	1.23	14.44	0.09	100	100	0	0	0	0	0	0	0	0.02	0.29	0.26
Control	a	C	no	four	46.24	16.21	2	4.68	2.04	22.8	0.3	23.1	2.5	89.04	0.03	2.53	18.74	0.16	100	100	0	0	0	0	0	0	0	0.04	0.75	0.65
Control	a	C	no	five	18.13	15.88	1	10.13	9.34	3.54	0.29	3.83	0.44	87.57	0.04	0.48	16.36	0.03	100	100	0	0	0	0	0	0	0	0.04	0.65	0.64
Control	a	C	no	six	48.54	15.56	4	13.64	4.16	19.07	0.67	19.74	1.76	90.77	0.06	1.82	17.38	0.12	100	100	0	0	0	0	0	0	0	0.01	0.17	0.16
Control	a	C	no	seven	46.08	8.32	3	24.45	3.79	12.17	0.77	12.94	1.53	87.43	0.1	1.63	9.95	0.2	100	100	0	0	0	0	0	0	0	0.05	0.5	0.42
Control	a	C	no	eight	42.54	13.38	3	12	3.84	7.43	0.5	7.93	0.61	91.79	0.04	0.65	14.03	0.05	100	100	0	0	0	0	0	0	0	0.02	0.28	0.27
Control	b	C	no	one	5.96	2.01	0	0	0	1.14	0.23	1.37	0.12	89.47	0.02	0.14	2.15	0.07	100	100	0	0	0	0	0	0	0	0.15	0.32	0.3
Control	b	C	no	two	12.64	2.66	0	0	0	2.46	0.5	2.96	0.23	90.65	0.05	0.28	2.94	0.11	100	100	0	0	0	0	0	0	0	0.21	0.62	0.56
Control	b	C	no	three	7.93	3.06	0	0	0	1.99	0.41	2.4	0.45	77.39	0.09	0.54	3.6	0.18	100	100	0	0	0	0	0	0	0	0.24	0.86	0.73
Control	b	C	no	four	9.45	3.93	0	0	0	4.8	0.45	5.25	0.6	87.5	0.06	0.66	4.59	0.17	100	100	0	0	0	0	0	0	0	0.19	0.87	0.75
Control	b	C	no	five	16.92	4.24	0	0	0	2.54	0.62	3.16	0.17	93.31	0.04	0.21	4.45	0.05	100	100	0	0	0	0	0	0	0	0.14	0.62	0.59
Control	b	C	no	six	8.56	3.36	0	0	0	1.49	0.3	1.79	0.35	76.51	0.07	0.42	3.78	0.13	100	100	0	0	0	0	0	0	0	0.11	0.42	0.37
Control	b	C	no	seven	7.96	2.75	0	0	0	1.07	0.2	1.27	0.2	81.31	0.04	0.24	2.99	0.09	100	100	0	0	0	0	0	0	0	0.23	0.69	0.63
Control	b	C	no	eight	10.61	4.05	0	0	0	3.28	0.63	3.91	0.83	74.7	0.16	0.99	5.04	0.24	100	100	0	0	0	0	0	0	0	0.17	0.86	0.69
Control	c	C	no	one	8.26	6	3	4.07	2.51	2.46	0.89	3.35	0.22	91.06	0.08	0.3	6.3	0.05	100	100	0	0	0	0	0	0	0	0.13	0.82	0.78
Control	c	C	no	two	11.76	5.79	3	3.97	2.09	2.29	0.31	2.6	0.38	83.41	0.05	0.43	6.22	0.07	100	100	0	0	0	0	0	0	0	0.07	0.44	0.41
Control	c	C	no	three	15.6	9.74	4	4.96	4.69	10	0.41	10.41	1.63	83.7	0.07	1.7	11.44	0.17	100	100	0	0	0	0	0	0	0	0.06	0.69	0.58
Control	c	C	no	four	15.38	9.77	4	5.38	4.99	6.08	0.47	6.55	0.88	85.53	0.07	0.95	10.72	0.1	100	100	0	0	0	0	0	0	0	0.07	0.75	0.68
Control	c	C	no	five	19.29	12.41	5	6.44	6.08	5.82	0.65	6.47	0.92	84.19	0.1	1.02	13.43	0.08	100	100	0	0	0	0	0	0	0	0.05	0.67	0.62
Control	c	C	no	six	10.06	7.98	5	9.31	4.13	1.4	0.1	1.5	0.27	80.71	0.02	0.29	8.27	0.04	100	100	0	0	0	0	0	0	0	0.05	0.41	0.4
Control	c	C	no	seven	10.87	7.11	4	3.9	3.27	1.9	0.24	2.14	0.4	78.95	0.05	0.45	7.56	0.06	100	100	0	0	0	0	0	0	0	0.05	0.38	0.36
Control	c	C	no	eight	12.17	6.99	3	5.58	3.15	4.16	0.53	4.69	1.06	74.52	0.14	1.2	8.19	0.17	100	100	0	0	0	0	0	0	0	0.07	0.57	0.49
Control	d	C	no	one	3.46	2.12	2	1.37	1.26	0.48	0.16	0.64	0.11	77.08	0.04	0.15	2.27	0.07	100	100	0	0	0	0	0	0	0	0.06	0.14	0.13
Control	d	C	no	two	3.73	2.93	6	1.53	1.36	0.59	0.21	0.8	0.11	81.36	0.04	0.15	3.08	0.05	100	100	0	0	0	0	0	0	0	0.09	0.28	0.26
Control	d	C	no	three	12.41	5.18	5	1.6	1.4	3.39	0.15	3.54	0.11	96.76	0	0.11	5.29	0.02	100	100	0	0	0	0	0	0	0	0.1	0.53	0.52
Control	d	C	no	four	7.85	3.53	4	1.18	1.16	2.74	0.31	3.05	0.28	89.78	0.03	0.31	3.84	0.09	100	100	0	0	0	0	0	0	0	0.1	0.38	0.35
Control	d	C	no	five	8.48	4.35	6	1.91	1.63	3.22	0.26	3.48	0.29	90.99	0.02	0.31	4.66	0.07	100	100	0	0	0	0	0	0	0	0.09	0.42	0.39
Control	d	C	no	six	14.14	6.02	5	1.91	1.46	9.43	0.5	9.93	0.49	94.8	0.03	0.52	6.54	0.09	100	100	0	0	0	0	0	0	0	0.11	0.72	0.66
Control	d	C	no	seven	7.1	2.37	1	0.36	0.32	1.45	0.28	1.73	0.09	93.79	0.02	0.11	2.48	0.05	100	100	0	0	0	0	0	0	0	0.1	0.25	0.24
Control	d	C	no	eight	3.76	2.04	4	1.02	0.98	0.45	0.15	0.6	0.05	88.89	0.02	0.07	2.11	0.03	100	100	0	0	0	0	0	0	0	0.1	0.21	0.2
Control	e	C	no	one	13.2	5.02	25	3.12	1.91	3.01	0.3	3.31	0.56	81.4	0.06	0.62	5.64	0.12	100	100	0	0	0	0	0	0	0	0.1	0.56	0.5
Control	e	C	no	two	20.03	5.95	55	5.44	1.88	4.64	0.77	5.41	0.53	88.58	0.09	0.62	6.57	0.1	100	100	0	0	0	0	0	0	0	0.06	0.39	0.36
Control	e	C	no	three	16.31	4.78	25	2.91	0.87	4.06	0.53	4.59	0.39	90.39	0.05	0.44	5.22	0.09	100	100	0	0	0	0	0	0	0	0.09	0.47	0.43
Control	e	C	no	four	12.93	5.3	34	3.9	2.16	3.61	0.44	4.05	0.61	83.1	0.07	0.68	5.98	0.13	100	100	0	0	0	0	0	0	0	0.12	0.72	0.64
Control	e	C	no	five	17.12	6.14	36	5.12	2.47	5.13	0.38	5.51	1.56	69.59	0.12	1.68	7.82	0.27	100	100	0	0	0	0	0	0	0	0.08	0.63	0.49
Control	e	C	no	six	11.22	3.71	19	2.78	1.3	1.82	0.16	1.98	0.33	81.87	0.03	0.36	4.07	0.1	100	100	0	0	0	0	0	0	0	0.13	0.53	0.48
Control	e	C	no	seven	16.36	5.32	32	4.68	1.87	3.59	0.29	3.88	0.58	83.84	0.05	0.63	5.95	0.12	100	100	0	0	0	0	0	0	0	0.08	0.48	0.43
Control	e	C	no	eight	7.75	2.02	10	1.09	0.33	0.22	0.13	0.35	0.06	72.73	0.04	0.1	2.12	0.05	100	100	0	0	0	0	0	0	0	0.03	0.06	0.06
Control	f	SK	no	one	0.51	0.11	0	0	0	0	0.15	0.15	0		0.03	0.03	0.14	0.27	100	100	0	0	0	0	0	0	0	0.11	0.02	0.01
Control	f	SK	no	two	4.48	0.96	0	0	0	1.65	0.16	1.81	0.28	83.03	0.03	0.31	1.27	0.32	100	100	0	0	0	0	0	0	0	0.11	0.14	0.11
Control	f	SK	no	three	3.59	0.75	0	0	0	1.21	0.24	1.45	0.11	90.91	0.02	0.13	0.88	0.17	100	100	0	0	0	0	0	0	0	0.09	0.08	0.07
Control	f	SK	no	four	2.23	0.45	0	0	0	1.01	0.12	1.13	0.09	91.09	0.01	0.1	0.55	0.22	100	100	0	0	0	0	0	0	0	0.1	0.06	0.05
Control	f	SK	no	five	5.6	1.14	0	0	0	4.55	0.22	4.77	0.36	92.09	0.02	0.38	1.52	0.33	100	100	0	0	0	0	0	0	0	0.16	0.24	0.18
Control	f	SK	no	six	3.12	0.59	0	0	0	1.12	0.13	1.25	0.1	91.07	0.01	0.11	0.7	0.19	100	100	0	0	0	0	0	0	0	0.14	0.1	0.08
Control	f	SK	no	seven	3.31	0.63	0	0	0	2.04	0.26	2.3	0.21	89.71	0.03	0.24	0.87	0.38	100	100	0	0	0	0	0	0	0	0.12	0.1	0.08
Control	f	SK	no	eight	1.43	0.28	0	0	0	0.4	0.1	0.5	0.12	70	0.03	0.15	0.43	0.54	100	100	0	0	0	0	0	0	0	0.11	0.05	0.03
Control	g	SK	no	one	0.29	0.05	0	0	0	0	0.11	0.11	0		0.02	0.02	0.07	0.4	100	100	0	0	0	0	0	0	0	0.17	0.01	0.01
Control	g	SK	no	two	0.51	0.09	0	0	0	0	0.27	0.27	0		0.09	0.09	0.18	1	100	100	0	0	0	0	0	0	0	0.17	0.03	0.02
Control	g	SK	no	three	0.38	0.12	0	0	0	0.11	0.04	0.15	0.02	81.82	0.01	0.03	0.15	0.25	100	100	0	0	0	0	0	0	0	0.14	0.02	0.02
Control	g	SK	no	four	0.55	0.15	0	0	0	0.35	0.11	0.46	0.04	88.57	0.01	0.05	0.2	0.33	100	100	0	0	0	0	0	0	0	0.7	0.14	0.11
Control	g	SK	no	five	0.88	0.17	0	0	0	0.5	0.13	0.63	0.07	86	0.02	0.09	0.26	0.53	100	100	0	0	0	0	0	0	0	0.52	0.14	0.09
Control	g	SK	no	six	0.35	0.1	0	0	0	0.1	0.025	0.125	0.009	91	0	0.01	0.11	0.1	100	100	0	0	0	0	0	0	0	0.24	0.03	0.02
Control	g	SK	no	seven	1.93	0.49	0	0	0	0.81	0.18	0.99	0.1	87.65	0.02	0.12	0.61	0.24	100	100	0	0	0	0	0	0	0	0.24	0.15	0.12
Control	g	SK	no	eight	0.32	0.1	0	0	0	0.28	0.1	0.38	0.09	67.86	0.03	0.12	0.22	1.2	100	100	0	0	0	0	0	0	0	0.23	0.05	0.02
Control	h	SK	no	one	0.13	0.03	0	0	0	0	0.21	0.21	0		0.04	0.04	0.07	1.33	100	100	0	0	0	0	0	0	0	0.14	0.01	0
Control	h	SK	no	two	1.25	0.33	0	0	0	0.54	0.08	0.62	0.17	68.52	0.03	0.2	0.53	0.61	100	100	0	0	0	0	0	0	0	0.23	0.12	0.08
Control	h	SK	no	three	1.56	0.4	0	0	0	1.35	0.12	1.47	0.19	85.93	0.02	0.21	0.61	0.53	100	100	0	0	0	0	0	0	0	0.12	0.07	0.05
Control	h	SK	no	four	3.94	0.98	0	0	0	4.58	0.47	5.05	0.49	89.3	0.05	0.54	1.52	0.55	100	100	0	0	0	0	0	0	0	0.24	0.36	0.24
Control	h	SK	no	five	0.23	0.11	0	0	0	0.26	0.15	0.41	0.04	84.62	0.02	0.06	0.17	0.55	100	100	0	0	0	0	0	0	0	0.15	0.03	0.02
Control	h	SK	no	six	0.26	0.06	0	0	0	0.33	0.11	0.44	0.07	78.79	0.02	0.09	0.15	1.5	100	100	0	0	0	0	0	0	0	0.12	0.02	0.01
Control	h	SK	no	seven	0.6	0.15	0	0	0	0.27	0.06	0.33	0.04	85.19	0.01	0.05	0.2	0.33	100	100	0	0	0	0	0	0	0	0.22	0.04	0.03
Control	h	SK	no	eight	0.12	0.04	0	0	0	0.17	0.13	0.3	0.03	82.35	0.02	0.05	0.09	1.25	100	100	0	0	0	0	0	0	0	0.18	0.02	0.01
Control	i	SK	no	one	0.89	0.23	0	0	0	0.25	0.08	0.33	0.18	28	0.06	0.24	0.47	1.04	100	100	0	0	0	0	0	0	0	0.14	0.07	0.03
Control	i	SK	no	two	1.7	0.41	0	0	0	0.56	0.14	0.7	0.07	87.5	0.02	0.09	0.5	0.22	100	100	0	0	0	0	0	0	0	0.17	0.09	0.07
Control	i	SK	no	three	0.03	0.01	0	0	0	0	0.08	0.08	0		0.01	0.01	0.02	1	100	100	0	0	0	0	0	0	0	0.13	0	0
Control	i	SK	no	four	1.75	0.43	0	0	0	2.11	0.16	2.27	0.26	87.68	0.02	0.28	0.71	0.65	100	100	0	0	0	0	0	0	0	0.14	0.1	0.06
Control	i	SK	no	five	1.63	0.3	0	0	0	0.93	0.2	1.13	0.12	87.1	0.03	0.15	0.45	0.5	100	100	0	0	0	0	0	0	0	0.16	0.07	0.05
Control	i	SK	no	six	0.89	0.19	0	0	0	0.34	0.13	0.47	0.05	85.29	0.02	0.07	0.26	0.37	100	100	0	0	0	0	0	0	0	0.14	0.04	0.03
Control	i	SK	no	seven	1.09	0.34	0	0	0	0.57	0.12	0.69	0.2	64.91	0.04	0.24	0.58	0.71	100	100	0	0	0	0	0	0	0	0.18	0.1	0.06
Control	i	SK	no	eight	0.5	0.12	0	0	0	0.25	0.13	0.38	0.12	52	0.06	0.18	0.3	1.5	100	100	0	0	0	0	0	0	0	0.17	0.05	0.02
Control	j	SK	no	one	3.96	0.76	0	0	0	1.97	0.36	2.33	0.12	93.91	0.02	0.14	0.9	0.18	100	100	0	0	0	0	0	0	0	0.12	0.11	0.09
Control	j	SK	no	two	6.09	1.63	0	0	0	5.38	0.44	5.82	0.94	82.53	0.08	1.02	2.65	0.63	100	100	0	0	0	0	0	0	0	0.16	0.42	0.26
Control	j	SK	no	three	5.28	1.22	0	0	0	5.38	0.4	5.78	0.54	89.96	0.04	0.58	1.8	0.48	100	100	0	0	0	0	0	0	0	0.16	0.29	0.2
Control	j	SK	no	four	6.86	3.26	0	0	0	7.33	0.25	7.58	2.09	71.49	0.07	2.16	5.42	0.66	100	100	0	0	0	0	0	0	0	0.12	0.65	0.39
Control	j	SK	no	five	5.85	2.35	0	0	0	6.75	0.44	7.19	1.11	83.56	0.07	1.18	3.53	0.5	100	100	0	0	0	0	0	0	0	0.12	0.42	0.28
Control	j	SK	no	six	6.45	1.99	0	0	0	3.7	0.25	3.95	1.1	70.27	0.07	1.17	3.16	0.59	100	100	0	0	0	0	0	0	0	0.13	0.41	0.26
Control	j	SK	no	seven	7.73	3.12	0	0	0	5.26	0.36	5.62	1.36	74.14	0.09	1.45	4.57	0.46	100	100	0	0	0	0	0	0	0	0.12	0.55	0.37
Control	j	SK	no	eight	9	2.82	0	0	0	17.21	0.7	17.91	2.82	83.61	0.11	2.93	5.75	1.04	100	100	0	0	0	0	0	0	0	0.16	0.92	0.45
Commercial	a	C	yes	one	26.02	9.19	4	7.1	3.2	7.19	1.15	8.34	0.74	89.71	0.12	0.86	10.05	0.09	100	97.9	51280	35618.4	1.03	3	0	0.02	0.14	0.02	0.2	0.18
Commercial	a	C	yes	two	34.6	13.61	3	8.61	4.02	8.41	1.15	9.56	0.87	89.66	0.12	0.99	14.6	0.07	100	90.7	10620	7962.07	2.12	8	0	0.03	0.3	0.06	0.88	0.82
Commercial	a	C	yes	three	45.57	18.12	3	10.1	5.2	15.87	1.92	17.79	1.54	90.3	0.19	1.73	19.85	0.1	100	90	5840	4412.44	0.59	27	0	0.07	0.53	0.04	0.79	0.72
Commercial	a	C	yes	four	52.57	21.71	3	11.19	4.73	23.75	6.15	29.9	2.1	91.16	0.54	2.64	24.35	0.12	100	84	4870	3942.38	1.34	0	0	0.02	0.21	0.04	0.97	0.87
Commercial	a	C	yes	five	43.71	17.32	1	7.63	3.3	13.78	1.86	15.64	1.34	90.28	0.18	1.52	18.84	0.09	100	90	5040	3808	0.8	0	0	0	0.11	0.02	0.38	0.35
Commercial	a	C	yes	six	52.94	17.5	2	13.51	4.38	16.9	1.94	18.84	1.78	89.47	0.2	1.98	19.48	0.11	100	93.6	10850	7882.48	2.96	0	0	0	0.29	0.02	0.39	0.35
Commercial	a	C	yes	seven	53.45	13.56	4	25.15	6.13	10.33	1.16	11.49	1.61	84.41	0.18	1.79	15.35	0.13	100	92.64	7640	5607.94	1.73	0	0	0	0.07	0.02	0.31	0.27
Commercial	a	C	yes	eight	40.9	12.8	4	19.01	4.83	7.73	1.61	9.34	1.24	83.96	0.26	1.5	14.3	0.12	100	80.43	8410	7110.28	2.14	9	0	0	0.07	0.03	0.43	0.38
Commercial	b	C	yes	one	4.65	1.82	0	0	0	0.39	0.19	0.58	0.1	74.36	0.05	0.15	1.97	0.08	100	98	2310	1602.86	2.53	2	0	0	0.54	0.11	0.22	0.2
Commercial	b	C	yes	two	5.74	2.25	0	0	0	0.98	0.5	1.48	0.18	81.63	0.09	0.27	2.52	0.12	100	94.8	280	200.84	2.48	0	0	0	0.03	0.14	0.35	0.32
Commercial	b	C	yes	three	5.97	2.39	0	0	0	0.55	0.29	0.84	0.2	63.64	0.11	0.31	2.7	0.13	100	90	2940	2221.33	1.6	6	0	0.04	0.46	0.17	0.46	0.41
Commercial	b	C	yes	four	9.47	4.03	0	0	0	1.43	0.51	1.94	0.4	72.03	0.14	0.54	4.57	0.13	100	95.17	9490	6780.71	1.87	36	0	0	0.08	0.16	0.73	0.64
Commercial	b	C	yes	five	10.27	4.2	0	0	0	1.28	0.47	1.75	0.28	78.13	0.1	0.38	4.58	0.09	100	99.08	12970	8901.49	4.11	3	0	0	0.07	0.17	0.78	0.71
Commercial	b	C	yes	six	10.56	3.73	0	0	0	1.09	0.58	1.67	0.3	72.48	0.16	0.46	4.19	0.12	100	95.2	2870	2050	2.17	7	0	0	0.22	0.12	0.5	0.45
Commercial	b	C	yes	seven	5.05	1.94	0	0	0	0.22	0.28	0.5	0.02	90.91	0.03	0.05	1.99	0.03	100	96	33600	23800	3.69	3	0	0	0.06	0.17	0.34	0.33
Commercial	b	C	yes	eight	7.46	2.43	0	0	0	0.69	0.29	0.98	0.23	66.67	0.1	0.33	2.76	0.14	100	99	30120	20688.5	3.56	5	0	0	0.26	0.17	0.47	0.41
Commercial	c	C	yes	one	5.38	4.89	3	2.79	2.72	0.73	0.22	0.95	0.16	78.08	0.05	0.21	5.1	0.04	100	84.42	34650	27910.5	2.77	8	0	0	0.16	0.1	0.51	0.49
Commercial	c	C	yes	two	11.8	6.38	4	3.98	2.9	1.24	0.48	1.72	0.19	84.68	0.07	0.26	6.64	0.04	100	95.4	11900	8482.18	1.32	0	0	0	0.07	0.06	0.4	0.38
Commercial	c	C	yes	three	10.87	7.75	4	3.94	3.62	1.98	0.27	2.25	0.45	77.27	0.06	0.51	8.26	0.07	100	89.34	14720	11203.9	1.37	13	0	0	0.07	0.03	0.25	0.23
Commercial	c	C	yes	four	11.19	8.99	4	4.85	4.52	2.57	0.7	3.27	0.52	79.77	0.14	0.66	9.65	0.07	100	92.3	22440	16532.2	1.71	9	0	0	0.4	0.02	0.19	0.18
Commercial	c	C	yes	five	13.22	9.79	5	5.21	5.01	2.9	0.4	3.3	0.66	77.24	0.09	0.75	10.54	0.08	100	93.3	5640	4110.61	3.08	0	0	0	0.28	0.04	0.42	0.39
Commercial	c	C	yes	six	14	9.41	5	5.11	4.61	1.76	0.58	2.34	0.54	69.32	0.18	0.72	10.13	0.08	100	93.7	10850	7874.07	3.27	0	0	0	0.12	0.02	0.2	0.19
Commercial	c	C	yes	seven	11.61	7.55	5	3.85	3.48	1.59	0.43	2.02	0.56	64.78	0.15	0.71	8.26	0.09	100	98.4	2660	1838.21	2.99	4	0	0	0.19	0.05	0.41	0.38
Commercial	c	C	yes	eight	21.21	8.16	3	6	2.8	1.4	0.47	1.87	0.27	80.71	0.09	0.36	8.52	0.04	100	90.44	4568	3434.59	0.98	4	0	0	0.03	0.07	0.6	0.57
Commercial	d	C	yes	one	5.44	2.43	4	1.16	1.12	0.85	0.24	1.09	0.14	83.53	0.04	0.18	2.61	0.07	100	89.1	11220	8562.96	1.7	3	0	0	0.03	0.05	0.13	0.12
Commercial	d	C	yes	two	5.37	2.88	6	1.97	1.58	0.2	0.15	0.35	0.17	15	0.13	0.3	3.18	0.1	100	89.6	43440	32967.9	0.84	32	0	0	0.07	0.08	0.25	0.23
Commercial	d	C	yes	three	5.72	3.12	8	2.2	1.77	0.48	0.21	0.69	0.1	79.17	0.04	0.14	3.26	0.04	100	92.1	22750	16797	2.88	23	0	0	0.04	0.12	0.39	0.37
Commercial	d	C	yes	four	16.68	7.26	9	3.59	2.68	1.85	0.56	2.41	0.22	88.11	0.07	0.29	7.55	0.04	100	91.11	19250	14367.2	1.33	0	0	0	0.11	0.06	0.45	0.44
Commercial	d	C	yes	five	13.43	7.16	9	3.09	2.89	3.08	1.21	4.29	0.29	90.58	0.11	0.4	7.56	0.06	100	91.12	2520	1880.6	1.18	47	0.09	0.06	0.83	0.04	0.3	0.29
Commercial	d	C	yes	six	19.34	8.2	6	3.32	2.43	1.37	0.55	1.92	0.4	70.8	0.16	0.56	8.76	0.07	100	98.9	11410	7845.1	1.63	19	0	0	0.11	0.06	0.53	0.49
Commercial	d	C	yes	seven	10.01	4.73	6	2.22	1.94	1.07	0.45	1.52	0.12	88.79	0.05	0.17	4.9	0.04	100	92	26600	19660.9	1.75	7	0	0	0.04	0.06	0.29	0.28
Commercial	d	C	yes	eight	5.25	3.45	6	1.72	1.69	0.58	0.23	0.81	0.07	87.93	0.03	0.1	3.55	0.03	100	80.67	27440	23130.3	0.86	0	0	0	0.02	0.07	0.25	0.24
Commercial	e	C	yes	one	12.28	3.78	22	3.19	1.32	2.51	0.8	3.31	0.51	79.68	0.16	0.67	4.45	0.18	100	94.05	12185	8809.99	1.46	0	0.03	0	0.03	0.06	0.27	0.23
Commercial	e	C	yes	two	11.92	4.26	22	3.43	1.85	0.56	0.48	1.04	0.15	73.21	0.13	0.28	4.54	0.07	100	97.3	3850	2690.65	1.83	19	0.02	0	0.06	0.04	0.18	0.17
Commercial	e	C	yes	three	12.09	4.48	26	3.27	1.89	1.82	0.56	2.38	0.37	79.67	0.11	0.48	4.96	0.11	100	98.2	15490	10726.3	2.79	16	0	0	0.04	0.07	0.35	0.31
Commercial	e	C	yes	four	13.37	4.44	39	3.34	1.17	1.5	0.66	2.16	0.28	81.33	0.12	0.4	4.84	0.09	100	99	15120	10385.5	1	23	0	0	0.03	0.06	0.29	0.27
Commercial	e	C	yes	five	15.56	5.12	38	3.21	1.02	1.4	0.52	1.92	0.31	77.86	0.12	0.43	5.55	0.08	100	99	10620	7294.55	1.86	2	0	0	0.02	0.07	0.39	0.36
Commercial	e	C	yes	six	20.58	6.68	33	4.61	1.71	1.61	0.87	2.48	0.36	77.64	0.19	0.55	7.23	0.08	100	99.7	5320	3628.49	2.65	112	0.1	0.02	0.15	0.08	0.58	0.53
Commercial	e	C	yes	seven	11.52	3.45	15	2.02	0.74	0.52	0.45	0.97	0.12	76.92	0.1	0.22	3.67	0.06	100	99	35840	24617.4	3.18	39	0.04	0	0.12	0.06	0.22	0.21
Commercial	e	C	yes	eight	8.77	2.37	15	1.49	0.51	0.31	0.35	0.66	0.1	67.74	0.11	0.21	2.58	0.09	100	91.79	5246	3886.35	1.82	3	0	0	0.06	0.05	0.13	0.12
Commercial	f	SK	yes	one	2.83	0.61	0	0	0	1.08	0.57	1.65	0.09	91.67	0.05	0.14	0.75	0.23	100	91.4	7210	5364.11	3.29	0	0	0	0.03	0.04	0.03	0.02
Commercial	f	SK	yes	two	1.06	0.24	0	0	0	0.29	0.33	0.62	0.2	31.03	0.23	0.43	0.67	1.79	100	92.5	630	463.14	1.37	0	0	0	0.07	0.06	0.04	0.01
Commercial	f	SK	yes	three	7.59	1.55	0	0	0	2.21	0.9	3.11	0.16	92.76	0.07	0.23	1.78	0.15	100	88.91	3080	2355.64	2.53	0	0	0	0.02	0.06	0.11	0.09
Commercial	f	SK	yes	four	3.17	0.75	0	0	0	0.98	0.36	1.34	0.08	91.84	0.03	0.11	0.86	0.15	100	88	3045	2352.95	0.89	0	0	0	0.03	0.05	0.04	0.04
Commercial	f	SK	yes	five	6.23	1.12	0	0	0	2.01	0.76	2.77	0.12	94.03	0.05	0.17	1.29	0.15	100	89	2985	2280.67	0.76	0	0	0	0.02	0.06	0.08	0.07
Commercial	f	SK	yes	six	1.36	0.29	0	0	0	0.42	0.28	0.7	0.04	90.48	0.03	0.07	0.36	0.24	100	91	7230	5402.64	3.33	0	0	0	0.02	0.09	0.03	0.03
Commercial	f	SK	yes	seven	1.55	0.25	0	0	0	0.23	0.32	0.55	0.02	91.3	0.03	0.05	0.3	0.2	100	88.13	30870	23818.9	1.62	0	0	0	0.01	0.05	0.02	0.01
Commercial	f	SK	yes	eight	5.55	1.34	0	0	0	2.09	0.7	2.79	0.16	92.34	0.05	0.21	1.55	0.16	100	90.59	910	683.08	0.78	0	0	0	0.03	0.07	0.11	0.09
Commercial	g	SK	yes	one	0.26	0.07	0	0	0	0.11	0.12	0.23	0.03	72.73	0.03	0.06	0.13	0.86	100	83.6	2985	2427.99	3.36	3	0	0	0.01	0.18	0.02	0.01
Commercial	g	SK	yes	two	0.24	0.06	0	0	0	0.09	0.1	0.19	0.02	77.78	0.02	0.04	0.1	0.67	100	96.06	420	297.31	1.72	0	0	0	0.06	0.14	0.01	0.01
Commercial	g	SK	yes	three	0.1	0.03	0	0	0	0.03	0.02	0.05	0.002	93.33	0	0	0.03	0	100	89.57	29470	22373.1	1.34	9	0	0	0.03	0.16	0	0
Commercial	g	SK	yes	four	0.42	0.09	0	0	0	0.12	0.09	0.21	0.05	58.33	0.04	0.09	0.18	1	100	87.41	3010	2341.61	0.64	2	0	0	0.03	0.15	0.03	0.01
Commercial	g	SK	yes	five	1.21	0.32	0	0	0	0.28	0.17	0.45	0.09	67.86	0.05	0.14	0.46	0.44	100	87.46	2030	1578.32	0.61	0	0	0	0.01	0.16	0.07	0.05
Commercial	g	SK	yes	six	0.9	0.19	0	0	0	0.17	0.19	0.36	0.12	29.41	0.13	0.25	0.44	1.32	100	85.5	14560	11579.9	2.99	0	0	0	0.01	0.11	0.05	0.02
Commercial	g	SK	yes	seven	0.89	0.24	0	0	0	0.17	0.12	0.29	0.05	70.59	0.04	0.09	0.33	0.38	100	88.74	9240	7080.46	1.23	0	0	0	0.01	0.11	0.04	0.03
Commercial	g	SK	yes	eight	0.31	0.07	0	0	0	0.08	0.09	0.17	0.02	75	0.02	0.04	0.11	0.57	100	86.62	31150	24453.9	1.77	0	0	0	0.01	0.11	0.01	0.01
Commercial	h	SK	yes	one	0.38	0.14	0	0	0	0.93	0.4	1.33	0.19	79.57	0.08	0.27	0.41	1.93	100	85	7560	6048	1.84	0	0	0	0.01	0.09	0.04	0.01
Commercial	h	SK	yes	two	0.16	0.05	0	0	0	0.07	0.04	0.11	0.01	85.71	0.01	0.02	0.07	0.4	100	90	2310	1745.33	1.96	0	0	0	0.03	0.08	0.01	0
Commercial	h	SK	yes	three	0.81	0.17	0	0	0	0.51	0.34	0.85	0.1	80.39	0.07	0.17	0.34	1	100	90.84	10780	8069.57	2.51	0	0	0	0.06	0.21	0.07	0.04
Commercial	h	SK	yes	four	0.23	0.07	0	0	0	0.55	0.39	0.94	0.13	76.36	0.09	0.22	0.29	3.14	100	84.66	940	755.02	1.22	0	0	0	0.07	0.1	0.03	0.01
Commercial	h	SK	yes	five	0.15	0.09	0	0	0	0.6	0.22	0.82	0.2	66.67	0.07	0.27	0.36	3	100	88.86	5180	3963.99	0.91	0	0	0	0.03	0.11	0.04	0.01
Commercial	h	SK	yes	six	0.38	0.08	0	0	0	0.63	0.18	0.81	0.19	69.84	0.05	0.24	0.32	3	100	87.35	14070	10953.2	3.27	0	0	0	0.05	0.06	0.02	0
Commercial	h	SK	yes	seven	2.49	0.67	0	0	0	1.72	0.73	2.45	0.27	84.3	0.11	0.38	1.05	0.57	100	87.54	6790	5274.39	1.56	0	0	0	0.01	0.12	0.13	0.08
Commercial	h	SK	yes	eight	4.2	1.21	0	0	0	3.77	1.41	5.18	0.52	86.21	0.19	0.71	1.92	0.59	100	90.8	23450	17561.7	3.31	2	0	0	0.01	0.1	0.19	0.12
Commercial	i	SK	yes	one	0.38	0.14	0	0	0	0.18	0.12	0.3	0.04	77.78	0.03	0.07	0.21	0.5	100	85.3	10640	8482.06	2.76	0	0	0	0.02	0.09	0.02	0.01
Commercial	i	SK	yes	two	0.45	0.19	0	0	0	0.11	0.12	0.23	0.03	72.73	0.03	0.06	0.25	0.32	100	89	2210	1688.54	1.67	2	0	0	0.07	0.1	0.03	0.02
Commercial	i	SK	yes	three	0.74	0.23	0	0	0	0.13	0.12	0.25	0.04	69.23	0.04	0.08	0.31	0.35	100	91.7	2730	2024.43	1.15	2	0	0	0.08	0.07	0.02	0.02
Commercial	i	SK	yes	four	1.43	0.48	0	0	0	0.48	0.33	0.81	0.13	72.92	0.09	0.22	0.7	0.46	100	88.86	770	589.24	1.79	3	0	0	0.14	0.07	0.05	0.03
Commercial	i	SK	yes	five	2.3	0.58	0	0	0	1.43	0.42	1.85	0.44	69.23	0.13	0.57	1.15	0.98	100	86.2	2940	2319.26	1.34	8	0.03	0	0.3	0.08	0.09	0.05
Commercial	i	SK	yes	six	1.74	0.44	0	0	0	0.35	0.15	0.5	0.11	68.57	0.05	0.16	0.6	0.36	100	86.89	560	438.26	1.85	0	0	0	0.13	0.12	0.07	0.05
Commercial	i	SK	yes	seven	0.3	0.13	0	0	0	0.08	0.1	0.18	0.05	37.5	0.06	0.11	0.24	0.85	100	90.62	490	367.69	3.38	0	0	0	0.04	0.07	0.02	0.01
Commercial	i	SK	yes	eight	0.74	0.17	0	0	0	0.04	0.15	0.19	0.01	75	0.04	0.05	0.22	0.29	100	87.65	2310	1792.13	2.82	56	0	0	0.05	0.08	0.02	0.01
Commercial	j	SK	yes	one	4.47	1.14	0	0	0	1.18	0.61	1.79	0.25	78.81	0.13	0.38	1.52	0.33	100	97	71750	50299	1.6	0	0	0	0.03	0.14	0.21	0.16
Commercial	j	SK	yes	two	4.85	1.63	0	0	0	1.71	0.67	2.38	0.45	73.68	0.18	0.63	2.26	0.39	100	99	16520	11347.1	3.17	0	0	0	0.01	0.09	0.2	0.15
Commercial	j	SK	yes	three	7.33	2.75	0	0	0	4.42	0.92	5.34	1.13	74.43	0.24	1.37	4.12	0.5	100	68.6	2310	2289.8	0.88	0	0	0	0.04	0.11	0.45	0.3
Commercial	j	SK	yes	four	7.3	3.21	0	0	0	8.32	1.54	9.86	1.82	78.13	0.34	2.16	5.37	0.67	100	89.1	11760	8975.08	3.11	0	0	0	0.01	0.08	0.43	0.26
Commercial	j	SK	yes	five	5.96	2.72	0	0	0	5.36	0.16	5.52	1.3	75.75	0.04	1.34	4.06	0.49	100	98.03	20510	14227.1	2.04	0	0	0	0.12	0.09	0.37	0.24
Commercial	j	SK	yes	six	8.3	3.3	0	0	0	4.71	1.11	5.82	1.16	75.37	0.27	1.43	4.73	0.43	100	96.25	1330	939.64	1.41	0	0	0	0.02	0.1	0.47	0.33
Commercial	j	SK	yes	seven	10.28	2.43	0	0	0	3.94	0.96	4.9	0.67	82.99	0.16	0.83	3.26	0.34	100	96.2	8470	5987.11	2.72	0	0	0	0.07	0.1	0.33	0.24
Commercial	j	SK	yes	eight	6.23	2.11	0	0	0	3.46	0.97	4.43	0.82	76.3	0.23	1.05	3.16	0.5	100	98.8	72520	49912.6	1.88	0	0	0	0.03	0.02	0.06	0.04
Wild	a	C	yes	one	41.35	12.45	3	17.79	5.94	16.4	0.6	17	2.3	85.98	0.08	2.38	14.83	0.19	100	94	29	20.98	1.63	0	0	0	0.11	0.02	0.3	0.25
Wild	a	C	yes	two	40.32	11.45	3	16.12	5.23	1.28	0.23	1.51	0.32	75	0.06	0.38	11.83	0.03	100	95	2450	1753.68	2.18	0	0	0	0.11	0.09	1.06	1.03
Wild	a	C	yes	three	38.43	13.01	3	12.95	5.51	16.45	1.75	18.2	2.19	86.69	0.23	2.42	15.43	0.19	100	93.7	1050	762.01	1.68	356	0.24	0.06	0.47	0.04	0.62	0.52
Wild	a	C	yes	four	48.84	17.7	1	9.3	3.79	18.02	1.54	19.56	3.38	81.24	0.29	3.67	21.37	0.21	100	91.5	1830	1360	3.35	5	0	0	0.58	0.02	0.43	0.35
Wild	a	C	yes	five	16.48	15.03	1	8.76	8.27	6.87	0.63	7.5	0.86	87.48	0.08	0.94	15.97	0.06	100	90.2	1860	1402.22	2.52	14	0.09	0	0.77	0.03	0.48	0.45
Wild	a	C	yes	six	49.92	15.17	4	16.48	4.55	19.73	2.21	21.94	1.98	89.96	0.22	2.2	17.37	0.15	100	95.2	670	478.57	3.18	6	0	0.02	0.13	0.03	0.52	0.46
Wild	a	C	yes	seven	47.66	14.44	3	22.33	6.4	11.57	1.36	12.93	0.81	93	0.1	0.91	15.35	0.06	100	87.07	1820	1421.39	1.66	0	0.07	0	0.16	0.14	2.15	2.02
Wild	a	C	yes	eight	25.5	8.51	2	4.25	1.67	10.22	1.31	11.53	3.61	64.68	0.46	4.07	12.58	0.48	100	92.1	180	132.9	1.15	0	0	0	0.2	0.15	1.89	1.28
Wild	b	C	yes	one	6.01	2.21	0	0	0	0.92	0.3	1.22	0.27	70.65	0.09	0.36	2.57	0.16	100	97.7	25	17.4	2.1	0	0	0	0.11	0.19	0.49	0.42
Wild	b	C	yes	two	5.76	2.03	0	0	0	0.43	0.34	0.77	0.41	4.65	0.32	0.73	2.76	0.36	100	97	140	98.14	0.59	0	0	0	0.35	0.19	0.52	0.39
Wild	b	C	yes	three	7.55	3.41	0	0	0	1.43	0.54	1.97	0.6	58.04	0.23	0.83	4.24	0.24	100	99	1420	975.35	2.28	0	0.46	0	0.51	0.24	1.02	0.82
Wild	b	C	yes	four	8.43	3.43	0	0	0	1.91	0.37	2.28	0.44	76.96	0.09	0.53	3.96	0.15	100	94.4	11	7.92	2.13	0	0.03	0	0.31	0.2	0.79	0.69
Wild	b	C	yes	five	8.49	3.62	0	0	0	1.66	0.55	2.21	1.66	0	0.55	2.21	5.83	0.61	100	98	2080	1443.27	2.47	0	0	0	0.01	0.21	1.22	0.76
Wild	b	C	yes	six	6.01	2.01	0	0	0	1.05	0.45	1.5	0.25	76.19	0.11	0.36	2.37	0.18	100	94.5	27	19.43	3.19	0	0.1	0	0.24	0.19	0.45	0.38
Wild	b	C	yes	seven	6.1	2.09	0	0	0	0.86	0.35	1.21	0.2	76.74	0.08	0.28	2.37	0.13	100	95	770	551.16	2.35	0	0	0	0.81	0.16	0.38	0.33
Wild	b	C	yes	eight	7.44	2.04	0	0	0	0.42	0.28	0.7	0.22	47.62	0.15	0.37	2.41	0.18	100	93.4	1120	815.42	2.86	0	0.1	0	0.28	0.23	0.55	0.47
Wild	c	C	yes	one	11.96	5.54	3	3.63	1.4	1.85	0.7	2.55	0.28	84.86	0.11	0.39	5.93	0.07	100	97	45	31.55	0.79	117	0.22	0.1	0.55	0.04	0.24	0.22
Wild	c	C	yes	two	13.51	6.52	3	5.07	2.68	2.18	0.56	2.74	0.53	75.69	0.14	0.67	7.19	0.1	100	98	3150	2185.71	0.64	3	0	0	0.03	0.12	0.86	0.78
Wild	c	C	yes	three	15.36	7.43	4	5.6	3.08	2.75	0.48	3.23	0.41	85.09	0.07	0.48	7.91	0.06	100	98	30	20.82	2.04	0	0	0	0.02	0.07	0.55	0.52
Wild	c	C	yes	four	12.86	8.57	4	4.56	4.38	2.77	0.44	3.21	0.42	84.84	0.07	0.49	9.06	0.06	100	89.85	490	370.84	2.93	0	0	0	0.13	0.04	0.36	0.34
Wild	c	C	yes	five	8.16	7.25	4	3.76	3.7	1.01	0.21	1.22	0.39	61.39	0.08	0.47	7.72	0.06	100	94.5	60	43.17	2.9	0	0	0	0.09	0.05	0.39	0.36
Wild	c	C	yes	six	12.89	8.78	4	5.2	4.24	3.99	0.54	4.53	1.33	66.67	0.18	1.51	10.29	0.17	100	99	220	151.11	1.33	181	0.32	0.22	0.59	0.03	0.31	0.26
Wild	c	C	yes	seven	14.78	8.93	5	5.82	3.93	2.44	0.48	2.92	0.9	63.11	0.18	1.08	10.01	0.12	100	99	140	96.16	2.64	0	0	0	0.04	0.06	0.6	0.54
Wild	c	C	yes	eight	13.14	5.57	3	3.4	1.39	0.85	0.84	1.69	0.32	62.35	0.32	0.64	6.21	0.11	100	98	18200	12628.6	2.56	45	0.12	0.11	0.48	0.11	0.68	0.61
Wild	d	C	yes	one	7.28	2.99	3	0.94	0.93	2.3	0.56	2.86	0.24	89.57	0.06	0.3	3.29	0.1	100	81.2	0	0	1.75	2	0	0	0.02	0.07	0.23	0.21
Wild	d	C	yes	two	5.91	2.73	5	1.49	1.45	1.36	0.35	1.71	0.1	92.65	0.03	0.13	2.86	0.05	100	79	12040	10363.5	3.98	2	0	0	0.13	0.07	0.2	0.19
Wild	d	C	yes	three	8.29	3.9	6	1.95	1.83	2.79	0.68	3.47	0.28	89.96	0.07	0.35	4.25	0.09	100	97.5	5390	3759.18	2.26	4	0.07	0	0.29	0.11	0.47	0.43
Wild	d	C	yes	four	6.01	3.12	4	1.2	1.07	1.79	0.48	2.27	0.34	81.01	0.09	0.43	3.55	0.14	100	90.9	2310	1728.05	2.63	95	0	0	0.53	0.14	0.5	0.44
Wild	d	C	yes	five	9.57	5.52	9	2.68	2.38	1.16	0.63	1.79	0.18	84.48	0.1	0.28	5.8	0.05	100	86.8	4620	3619.35	3.13	41	0.18	0.03	0.28	0.08	0.46	0.44
Wild	d	C	yes	six	9.93	4.68	6	2.12	1.74	3.04	1.01	4.05	0.21	93.09	0.07	0.28	4.96	0.06	100	78.2	2870	2495.65	0.97	74	0	0.07	0.29	0.13	0.64	0.61
Wild	d	C	yes	seven	9.08	4.18	6	1.7	1.67	2.18	0.86	3.04	0.22	89.91	0.09	0.31	4.49	0.07	100	86.7	1960	1537.25	2.92	350	0.44	0.24	0.5	0.12	0.54	0.5
Wild	d	C	yes	eight	11.54	4.87	4	1.45	1.43	3.4	0.96	4.36	0.37	89.12	0.1	0.47	5.34	0.1	100	94	490	354.47	2.7	0	0.07	0	0.19	0.15	0.8	0.73
Wild	e	C	yes	one	9.2	2.61	12	1.3	0.54	1	0.45	1.45	0.29	71	0.13	0.42	3.03	0.16	100	96.4	12	8.46	2.05	70	0.1	0.11	0.31	0.12	0.36	0.31
Wild	e	C	yes	two	10.47	2.64	8	0.23	0.09	0.71	0.29	1	0.24	66.2	0.1	0.34	2.98	0.13	100	97	145	101.65	1.66	0	0	0	0.26	0.08	0.24	0.21
Wild	e	C	yes	three	14.19	4.09	10	0.65	0.14	3.51	0.84	4.35	0.8	77.21	0.19	0.99	5.08	0.24	100	95.2	985	703.57	3.22	480	0.19	0.25	0.56	0.07	0.36	0.29
Wild	e	C	yes	four	14.61	6.56	37	4.06	3.13	1.75	0.64	2.39	0.35	80	0.13	0.48	7.04	0.07	100	96.3	1470	1038.01	0.99	69	0	0	0.11	0.11	0.77	0.72
Wild	e	C	yes	five	19.85	7.04	41	5.3	2.75	4.53	0.85	5.38	1.02	77.48	0.19	1.21	8.25	0.17	100	99	2940	2019.39	3.16	45	0.08	0	0.17	0.13	1.07	0.92
Wild	e	C	yes	six	19.79	5.71	19	2.64	1.02	1.69	0.66	2.35	0.47	72.19	0.18	0.65	6.36	0.11	100	96.8	34650	24340.9	1.64	78	0.02	0.03	0.16	0.13	0.83	0.74
Wild	e	C	yes	seven	11.01	2.59	13	0.91	0.18	0.41	0.84	1.25	0.06	85.37	0.12	0.18	2.77	0.07	100	92.7	1680	1232.36	0.81	0	0	0	0.09	0.11	0.3	0.28
Wild	e	C	yes	eight	15.55	4.18	23	2.3	0.65	1.03	0.73	1.76	0.24	76.7	0.17	0.41	4.59	0.1	100	94.6	12	8.63	1.79	112	0.13	0.09	0.21	0.15	0.69	0.63
Wild	f	SK	yes	one	1.02	0.2	0	0	0	0.19	0.29	0.48	0.07	63.16	0.11	0.18	0.38	0.9	100	86.25	3850	3035.36	1.49	0	0	0	0.08	0.09	0.03	0.02
Wild	f	SK	yes	two	0.49	0.11	0	0	0	0.15	0.14	0.29	0.08	46.67	0.07	0.15	0.26	1.36	100	81.72	660	549.19	3.07	0	0	0	0.12	0.11	0.03	0.01
Wild	f	SK	yes	three	1.78	0.46	0	0	0	0.28	0.2	0.48	0.07	75	0.05	0.12	0.58	0.26	100	84.4	770	620.38	2.05	39	0.04	0.02	0.19	0.1	0.06	0.05
Wild	f	SK	yes	four	2.47	0.51	0	0	0	0.95	0.39	1.34	0.13	86.32	0.05	0.18	0.69	0.35	100	86.6	7490	5881.29	3.42	28	0.06	0.01	0.18	0.11	0.08	0.06
Wild	f	SK	yes	five	0.73	0.12	0	0	0	0.1	0.12	0.22	0.1	0	0.12	0.22	0.34	1.83	100	86.2	775	611.37	2.59	29	0.08	0.02	0.22	0.09	0.03	0.01
Wild	f	SK	yes	six	0.55	0.12	0	0	0	0.11	0.09	0.2	0.02	81.82	0.02	0.04	0.16	0.33	100	84.3	2030	1637.49	0.91	0	0	0	0.09	0.1	0.02	0.01
Wild	f	SK	yes	seven	4.58	0.93	0	0	0	1.37	0.63	2	0.04	97.08	0.02	0.06	0.99	0.06	100	88	2310	1785	1.24	28	0.03	0.03	0.15	0.09	0.09	0.08
Wild	f	SK	yes	eight	2.52	0.47	0	0	0	0.65	0.37	1.02	0.14	78.46	0.08	0.22	0.69	0.47	100	89	2485	1898.65	3.33	39	0.04	0.02	0.19	0.1	0.07	0.05
Wild	g	SK	yes	one	0.3	0.1	0	0	0	0.19	0.1	0.29	0.05	73.68	0.03	0.08	0.18	0.8	100	91	420	313.85	2.08	0	0	0	0.09	0.23	0.04	0.02
Wild	g	SK	yes	two	0.13	0.03	0	0	0		0.09	0.09	0		0.01	0.01	0.04	0.33	100	90.5	140	105.19	1.63	0	0	0	0.03	0.29	0.01	0.01
Wild	g	SK	yes	three	0.21	0.07	0	0	0	0.09	0.14	0.23	0.01	88.89	0.02	0.03	0.1	0.43	100	85.6	320	254.21	2.82	0	0	0	0.02	0.32	0.03	0.02
Wild	g	SK	yes	four	0.37	0.1	0	0	0	0.21	0.13	0.34	0.07	66.67	0.04	0.11	0.21	1.1	100	86	970	766.98	3.16	28	0.08	0.02	0.16	0.24	0.05	0.02
Wild	g	SK	yes	five	0.58	0.13	0	0	0	0.1	0.12	0.22	0.02	80	0.02	0.04	0.17	0.31	100	87	285	222.76	0.61	59	0.18	0.03	0.25	0.22	0.04	0.03
Wild	g	SK	yes	six	0.37	0.1	0	0	0	0.13	0.06	0.19	0.05	61.54	0.02	0.07	0.17	0.7	100	87.25	440	342.92	2.09	0	0	0	0.02	0.14	0.02	0.01
Wild	g	SK	yes	seven	2.24	0.61	0	0	0	1.15	0.7	1.85	0.18	84.35	0.11	0.29	0.9	0.48	100	89.6	120	91.07	3.04	0	0	0	0.01	0.64	0.58	0.39
Wild	g	SK	yes	eight	1.89	0.5	0	0	0	1.32	0.38	1.7	0.25	81.06	0.07	0.32	0.82	0.64	100	96.6	620	436.44	2.77	33	0.07	0	0.12	0.52	0.43	0.26
Wild	h	SK	yes	one	1.2	0.39	0	0	0	0.9	0.32	1.22	0.22	75.56	0.08	0.3	0.69	0.77	100	88.8	210	160.81	1.67	0	0	0	0.01	0.22	0.15	0.09
Wild	h	SK	yes	two	1.82	0.45	0	0	0	1.2	0.34	1.54	0.24	80	0.07	0.31	0.76	0.69	100	92	630	465.65	2.17	0	0	0	0.01	0.19	0.14	0.09
Wild	h	SK	yes	three	1.44	0.31	0	0	0	0.76	0.31	1.07	0.13	82.89	0.05	0.18	0.49	0.58	100	82.8	145	119.08	2.81	0	0	0	0.01	0.17	0.08	0.05
Wild	h	SK	yes	four	0.17	0.09	0	0	0	0.35	0.2	0.55	0.24	31.43	0.14	0.38	0.47	4.22	100	92	165	121.96	3.33	0	0	0	0.02	0.18	0.08	0.02
Wild	h	SK	yes	five	0.35	0.08	0	0	0	0.75	0.14	0.89	0.28	62.67	0.05	0.33	0.41	4.13	100	96.2	420	296.88	2.91	0	0	0	0.11	0.14	0.06	0.01
Wild	h	SK	yes	six	0.87	0.29	0	0	0	0.56	0.28	0.84	0.13	76.79	0.07	0.2	0.49	0.69	100	85.6	635	504.44	2.01	0	0	0	0.04	0.16	0.08	0.05
Wild	h	SK	yes	seven	2.38	0.64	0	0	0	0.82	0.47	1.29	0.22	73.17	0.13	0.35	0.99	0.55	100	73.4	17	15.75	0.7	0	0	0	0.01	0.14	0.14	0.09
Wild	h	SK	yes	eight	1.85	0.41	0	0	0	0.64	0.24	0.88	0.14	78.13	0.05	0.19	0.6	0.46	100	92.1	465	343.32	1.66	0	0	0	0.02	0.18	0.11	0.07
Wild	i	SK	yes	one	1.29	0.37	0	0	0	0.8	0.4	1.2	0.2	75	0.1	0.3	0.67	0.81	100	89.9	980	741.27	3.41	0	0	0	0.13	0.13	0.09	0.05
Wild	i	SK	yes	two	0.08	0.01	0	0	0	0	0	0	0	0	0	0	0.01	0	100	97	0	0	3.43	0	0	0	0.11	0.21	0	0
Wild	i	SK	yes	three	1.61	0.4	0	0	0	0.48	0.24	0.72	0.03	93.75	0.02	0.05	0.45	0.13	100	94	45	32.55	1.3	0	0	0	0.03	0.13	0.06	0.05
Wild	i	SK	yes	four	0.89	0.32	0	0	0	0.49	0.12	0.61	0.03	93.88	0.01	0.04	0.36	0.13	100	92	35	25.87	1.11	28	0.08	0.02	0.16	0.26	0.09	0.08
Wild	i	SK	yes	five	0.59	0.23	0	0	0	0.41	0.11	0.52	0.1	75.61	0.03	0.13	0.36	0.57	100	92.5	2590	1904	1.42	0	0	0	0.15	0.12	0.04	0.03
Wild	i	SK	yes	six	0.55	0.13	0	0	0	0.22	0.08	0.3	0.12	45.45	0.04	0.16	0.29	1.23	100	88.4	280	215.38	1.8	56	0.04	0.02	0.23	0.26	0.08	0.03
Wild	i	SK	yes	seven	0.22	0.05	0	0	0	0.09	0.08	0.17	0.02	77.78	0.02	0.04	0.09	0.8	100	92	12	8.87	0.76	0	0	0	0.12	0.13	0.01	0.01
Wild	i	SK	yes	eight	3.02	0.64	0	0	0	0.8	0.37	1.17	0.3	62.5	0.14	0.44	1.08	0.69	100	91	28	20.92	2.05	0	0	0	0.07	0.23	0.25	0.15
Wild	j	SK	yes	one	4.87	1.06	0	0	0	1.47	0.6	2.07	0.35	76.19	0.14	0.49	1.55	0.46	100	90.9	7	5.24	2.01	0	0	0	0.01	0.1	0.16	0.11
Wild	j	SK	yes	two	7.1	3.05	0	0	0	4.22	1.27	5.49	0.98	76.78	0.29	1.27	4.32	0.42	100	84	535	433.1	1.61	0	0	0	0.06	0.11	0.48	0.34
Wild	j	SK	yes	three	8.31	2.44	0	0	0	5.19	0.84	6.03	0.81	84.39	0.13	0.94	3.38	0.39	100	98.2	2460	1703.46	0.04	0	0	0	0.07	0.15	0.51	0.37
Wild	j	SK	yes	four	6.08	2.57	0	0	0	5.95	0.88	6.83	1.22	79.5	0.18	1.4	3.97	0.54	100	87.89	1470	1137.33	0.85	0	0	0	0.03	0.19	0.75	0.49
Wild	j	SK	yes	five	5.77	2.7	0	0	0	5.54	1.04	6.58	1.51	72.74	0.28	1.79	4.49	0.66	100	98	3310	2296.73	0.69	0	0	0	0.03	0.15	0.67	0.41
Wild	j	SK	yes	six	4.01	0.92	0	0	0	2.92	1.4	4.32	0.44	84.93	0.21	0.65	1.57	0.71	100	75.6	350	314.81	1.68	0	0	0	0.03	0.17	0.27	0.16
Wild	j	SK	yes	seven	6.99	1.62	0	0	0	2.03	0.6	2.63	0.23	88.67	0.07	0.3	1.92	0.19	100	85	630	504	2.14	0	0	0	0.08	0.11	0.21	0.18
Wild	j	SK	yes	eight	5.55	1.53	0	0	0	2.68	0.95	3.63	0.27	89.93	0.1	0.37	1.9	0.24	100	94.2	560	404.25	0.81	0	0	0	0.07	0.18	0.34	0.28
